# Supplementary material for: Field-Gated Anion Transport in Nanoparticle Superlattices Controlled by Charge Density and Ion Geometry: Insights from Molecular Dynamics Simulations
Source: Biomolecules. 2025 Oct 8;15(10):1427. doi: 10.3390/biom15101427 (PMC12563655; doi:10.3390/biom15101427)
Supplement: Supplementary file 1 [file biomolecules-15-01427-s001.zip]

Archive with 1 entries (1 files):
- biomolecules-3886509-supplementary.pdf
